# Supplementary material for: MicroRNA-7 Targets the KLF4 Gene to Regulate the Proliferation and Differentiation of Chicken Primary Myoblasts
Source: Front Genet. 2020 Sep 18;11:842. doi: 10.3389/fgene.2020.00842 (PMC7530283; doi:10.3389/fgene.2020.00842)
Supplement: Supplementary file 1 [file Table_1.XLS]

## Sheet: sheet 1
Table S1 RNA-seq data for miR-7 and KLF4 gene
miRNA_id	0-1	0-2	0-3	1-1	1-2	1-3	3-1	3-2	3-3	5-1	5-2	5-3
gga-miR-7	3728.83	3151.03	2874.42	2551.77	2626.97	2578.54	827.938	1017.6	913.486	735.879	593.415	485.192
Gene_id (Gene_name)	0-1	0-2	0-3	1-1	1-2	1-3	3-1	3-2	3-3	5-1	5-2	5-3
ENSGALG00000026928(KLF4)	1.02057	1.19919	1.30359	2.90386	2.97902	2.30763	4.33522	4.26858	4.1596	8.5706	7.48014	9.35352
Note：0-1，0-2 and 0-3 represent the three samples of chicken primary myoblasts(CPMs) in the proliferation stage (100% confluency)；1-1, 1-2 and 1-3 respresent the three samples of CPMs which were induced to differentiate for 24h；
3-1, 3-2 and 3-3 respresent the three samples of CPMs which were induced to differentiate for 72h；5-1, 5-2 and 5-3 respresent the three samples of CPMs which were induced to differentiate for 120h；
The value for gga-miR-7 is the TPM which is the abbreviation of Transcripts Per Million; The value for KLF4 gene is the FPKM which is the abbreviation of Fragments Per Kilobase per Million.
